# Supplementary material for: ﻿Description and life history of a new genus and species of Limacodidae (Lepidoptera, Zygaenoidea) from Taiwan, the first with a monkey-slug-like caterpillar from outside the New World
Source: Zookeys. 2025 Nov 21;1261:1–15. doi: 10.3897/zookeys.1261.155406 (PMC12663721; doi:10.3897/zookeys.1261.155406)
Supplement: XML Treatment for Yufengus [file zookeys.1261.155406-treatment1.xml]

<!DOCTYPE tp:taxon-treatment
  PUBLIC "-//TaxonX//DTD Taxonomic Treatment Publishing DTD v0 20100105//EN" "tax-treatment-NSO.dtd">
<tp:taxon-treatment xmlns:tp="http://www.plazi.org/taxpub"><tp:treatment-meta><kwd-group><label>Taxon classification</label><kwd>
              <named-content content-type="kingdom">Animalia</named-content>
            </kwd><kwd>
              <named-content content-type="order">Lepidoptera</named-content>
            </kwd><kwd>
              <named-content content-type="family">Limacodidae</named-content>
            </kwd></kwd-group><mixed-citation publication-type="journal"><person-group><name><surname>Lin</surname><given-names>Yu-Chi</given-names></name><name><surname>Lin</surname><given-names>Rung-Juen</given-names></name><name><surname>Epstein</surname><given-names>Marc E.</given-names></name></person-group><article-title>﻿Description and life history of a new genus and species of <tp:taxon-name><tp:taxon-name-part taxon-name-part-type="family">Limacodidae</tp:taxon-name-part></tp:taxon-name> (<tp:taxon-name><tp:taxon-name-part taxon-name-part-type="order">Lepidoptera</tp:taxon-name-part></tp:taxon-name>, <tp:taxon-name><tp:taxon-name-part taxon-name-part-type="superfamily">Zygaenoidea</tp:taxon-name-part></tp:taxon-name>) from Taiwan, the first with a monkey-slug-like caterpillar from outside the New World</article-title><source>Zookeys</source><day>21</day><month>11</month><year>2025</year><volume>1261</volume><fpage>1</fpage><lpage>15</lpage><pub-id pub-id-type="doi">10.3897/zookeys.1261.155406</pub-id></mixed-citation></tp:treatment-meta><tp:nomenclature><label>﻿</label><tp:taxon-name><object-id xmlns:xlink="http://www.w3.org/1999/xlink" content-type="arpha" xlink:type="simple">CF062DA8-F0D7-53C1-8859-7AAD62BFE05B</object-id>
            <tp:taxon-name-part taxon-name-part-type="genus" reg="Yufengus">Yufengus</tp:taxon-name-part>
            <object-id xmlns:xlink="http://www.w3.org/1999/xlink" content-type="zoobank" xlink:type="simple">https://zoobank.org/FCB81D71-7956-4D9F-BAD6-85B9BD7BC7D5</object-id>
          </tp:taxon-name><tp:taxon-authority>Lin, Lin &amp; Epstein</tp:taxon-authority><tp:taxon-status xmlns:xlink="http://www.w3.org/1999/xlink" xlink:type="simple">gen. nov.</tp:taxon-status></tp:nomenclature><tp:treatment-sec sec-type="type species" id="SECID0EWDAE"><title>Type species.</title><p><italic><tp:taxon-name><tp:taxon-name-part taxon-name-part-type="genus" reg="Yufengus">Yufengus</tp:taxon-name-part> <tp:taxon-name-part taxon-name-part-type="species" reg="atrophaneuroides">atrophaneuroides</tp:taxon-name-part></tp:taxon-name></italic> sp. nov. (here designated).</p></tp:treatment-sec><tp:treatment-sec sec-type="diagnosis" id="SECID0EHEAE"><title>Diagnosis.</title><p>No known adults or larvae of <tp:taxon-name><tp:taxon-name-part taxon-name-part-type="family">Limacodidae</tp:taxon-name-part></tp:taxon-name> from Asia are similar in general appearance to <italic><tp:taxon-name><tp:taxon-name-part taxon-name-part-type="genus" reg="Yufengus">Yufengus</tp:taxon-name-part></tp:taxon-name></italic>. Structurally they are most comparable to <italic><tp:taxon-name><tp:taxon-name-part taxon-name-part-type="genus" reg="Phrixolepia">Phrixolepia</tp:taxon-name-part></tp:taxon-name></italic> as larvae (Figs <xref ref-type="fig" rid="F6">36–39</xref>, <xref ref-type="fig" rid="F7">52–56</xref>) and adults (Figs <xref ref-type="fig" rid="F7">57</xref>, <xref ref-type="fig" rid="F7">58</xref>), although adult <italic><tp:taxon-name><tp:taxon-name-part taxon-name-part-type="genus" reg="Phrixolepia">Phrixolepia</tp:taxon-name-part></tp:taxon-name></italic> forewing lacks the distinct white forewing spots and dark subapical marking on ventral surface (Figs <xref ref-type="fig" rid="F2">9–12</xref>), have male filiform (Fig. <xref ref-type="fig" rid="F3">15</xref>) rather than bipectinate antenna (Fig. <xref ref-type="fig" rid="F3">13</xref>), have Rs4 originating beyond discal cell (Fig. <xref ref-type="fig" rid="F4">18</xref>) rather than from discal cell, have gnathos present (Fig. <xref ref-type="fig" rid="F5">21</xref>) rather than absent, have coiled ductus bursae (Fig. <xref ref-type="fig" rid="F5">22</xref>) rather than straight, and the labial palp 3<sup>rd</sup> segment is much shorter compared to 2<sup>nd</sup> segment compared to <italic><tp:taxon-name><tp:taxon-name-part taxon-name-part-type="genus" reg="Yufengus">Yufengus</tp:taxon-name-part></tp:taxon-name></italic> (Fig. <xref ref-type="fig" rid="F3">16</xref>) (Note: the description of <italic><tp:taxon-name><tp:taxon-name-part taxon-name-part-type="genus" reg="Yufengus">Yufengus</tp:taxon-name-part></tp:taxon-name></italic> is found below under <italic><tp:taxon-name><tp:taxon-name-part taxon-name-part-type="genus" reg="Yufengus">Y.</tp:taxon-name-part> <tp:taxon-name-part taxon-name-part-type="species" reg="atrophaneuroides">atrophaneuroides</tp:taxon-name-part></tp:taxon-name></italic>).</p></tp:treatment-sec><tp:treatment-sec sec-type="etymology" id="SECID0EUHAE"><title>Etymology.</title><p>The genus is named after Dr Yu-Feng Hsu, the advisor of the first two authors, who has provided support and encouragement for limacodid studies over the past 10 years.</p></tp:treatment-sec><tp:treatment-sec><!--Section generated to contain objects referenced in tp:taxon-treatment.--><fig id="F6" position="float" orientation="portrait"><object-id xmlns:xlink="http://www.w3.org/1999/xlink" content-type="doi" xlink:type="simple">10.3897/zookeys.1261.155406.figures23-40</object-id><object-id xmlns:xlink="http://www.w3.org/1999/xlink" content-type="arpha" xlink:type="simple">8991B727-2D71-5B12-AD8F-614F2BC6F8CA</object-id><label>Figures 23–40.</label><caption><p>Immature stages of <italic><tp:taxon-name><tp:taxon-name-part taxon-name-part-type="genus" reg="Yufengus">Yufengus</tp:taxon-name-part></tp:taxon-name></italic> and <italic><tp:taxon-name><tp:taxon-name-part taxon-name-part-type="genus" reg="Phrixolepia">Phrixolepia.</tp:taxon-name-part></tp:taxon-name></italic><bold>23, 34.</bold><italic><tp:taxon-name><tp:taxon-name-part taxon-name-part-type="genus" reg="Yufengus">Yufengus</tp:taxon-name-part> <tp:taxon-name-part taxon-name-part-type="species" reg="atrophaneuroides">atrophaneuroides</tp:taxon-name-part></tp:taxon-name></italic> sp. nov.; <bold>23.</bold> Egg with late stage embryo; <bold>24.</bold> First instar; <bold>25.</bold> Second instar; <bold>26–28.</bold> Early instars; <bold>29.</bold> Final instar collected from New Taipei City, dorsal view; <bold>30, 31.</bold> Final instar collected from Hualien County, dorsal and lateral views; <bold>32.</bold> A quadripod tubercle of the final instar; <bold>33, 34.</bold> Cocoons with silk blending setae of final instar and forming a thin outer membrane; <bold>35–40.</bold><italic><tp:taxon-name><tp:taxon-name-part taxon-name-part-type="genus" reg="Phrixolepia">Phrixolepia</tp:taxon-name-part> <tp:taxon-name-part taxon-name-part-type="species" reg="inouei">inouei</tp:taxon-name-part></tp:taxon-name></italic>; <bold>35.</bold> Egg; <bold>36.</bold> First instar; <bold>37.</bold> Second instar; <bold>38, 39.</bold> Final instar, dorsal and lateral views; <bold>40.</bold> Cocoon. Scale bars: 1 mm (<bold>23–25, 32, 35–37</bold>); 5 mm (<bold>26–31, 33, 34, 38–40</bold>).</p></caption><graphic xmlns:xlink="http://www.w3.org/1999/xlink" xlink:href="zookeys-1261-001_article-155406__-g006.jpg" position="float" orientation="portrait" xlink:type="simple" id="oo_1472881.jpg"><uri content-type="original_file" xlink:type="simple">https://binary.pensoft.net/fig/1472881</uri></graphic></fig><fig id="F7" position="float" orientation="portrait"><object-id xmlns:xlink="http://www.w3.org/1999/xlink" content-type="doi" xlink:type="simple">10.3897/zookeys.1261.155406.figures41-58</object-id><object-id xmlns:xlink="http://www.w3.org/1999/xlink" content-type="arpha" xlink:type="simple">6C3C0843-18B7-59A2-9357-A70C953D2795</object-id><label>Figures 41–58.</label><caption><p>The final instar larva, pupa, and female 5<sup>th</sup> tarsomere by scanning electron microscope. <bold>41–51.</bold><italic><tp:taxon-name><tp:taxon-name-part taxon-name-part-type="genus" reg="Yufengus">Yufengus</tp:taxon-name-part> <tp:taxon-name-part taxon-name-part-type="species" reg="atrophaneuroides">atrophaneuroides</tp:taxon-name-part></tp:taxon-name></italic> sp. nov.; <bold>41.</bold> Larval head (Lbr: labrum, An: antenna, Mx:maxillary palps; <bold>42.</bold> Larval labrum with multiple spinules anteriorly and laterally; <bold>43.</bold> 6 stemmata (St1–6) and stemma seta (SS); <bold>44.</bold> Spinneret; <bold>45.</bold> Pretarsal claw of the thoracic leg without axial seta; <bold>46.</bold> Plumose setae of larval tubercles; <bold>47–49.</bold> Eclosed pupa (arrow points to the location of absent maxillary extension), ventral, dorsal, and lateral views; <bold>50.</bold> Female 5<sup>th</sup> tarsomere with sensilla trichodea; <bold>52–58.</bold><italic><tp:taxon-name><tp:taxon-name-part taxon-name-part-type="genus" reg="Phrixolepia">Phrixolepia</tp:taxon-name-part> <tp:taxon-name-part taxon-name-part-type="species" reg="inouei">inouei</tp:taxon-name-part></tp:taxon-name></italic>; <bold>51.</bold> Sensilla and spinules of female 5<sup>th</sup> tarsomere; <bold>52.</bold> Larval head; <bold>53.</bold> Spinneret; <bold>54.</bold> 6 stemmata and stemma seta (arrow points to the remaining seta pit); <bold>55.</bold> Pretarsal claw of the thoracic leg with axial seta; <bold>56.</bold> A quadripod tubercle of the final instar; <bold>57.</bold> Female 5<sup>th</sup> tarsomere with sensilla trichodea; <bold>58.</bold> Sensilla of female 5<sup>th</sup> tarsomere. Scale bars: 500 μm (<bold>41, 52</bold>); 100 μm (<bold>42–44, 50, 53, 54, 57</bold>); 50 μm (<bold>45–46, 51, 55</bold>); 1 mm (<bold>47–49, 56</bold>); 10 μm (<bold>58</bold>).</p></caption><graphic xmlns:xlink="http://www.w3.org/1999/xlink" xlink:href="zookeys-1261-001_article-155406__-g007.jpg" position="float" orientation="portrait" xlink:type="simple" id="oo_1472882.jpg"><uri content-type="original_file" xlink:type="simple">https://binary.pensoft.net/fig/1472882</uri></graphic></fig><fig id="F2" position="float" orientation="portrait"><object-id xmlns:xlink="http://www.w3.org/1999/xlink" content-type="doi" xlink:type="simple">10.3897/zookeys.1261.155406.figures9-12</object-id><object-id xmlns:xlink="http://www.w3.org/1999/xlink" content-type="arpha" xlink:type="simple">10B04FFB-6E7E-59F3-94BB-3065C7D75798</object-id><label>Figures 9–12.</label><caption><p>Adults of <italic><tp:taxon-name><tp:taxon-name-part taxon-name-part-type="genus" reg="Phrixolepia">Phrixolepia</tp:taxon-name-part> <tp:taxon-name-part taxon-name-part-type="species" reg="inouei">inouei</tp:taxon-name-part></tp:taxon-name></italic>; <bold>9, 10.</bold> Male, upperside and underside; <bold>11, 12.</bold> Female, upperside and underside. Scale bar: 10 mm.</p></caption><graphic xmlns:xlink="http://www.w3.org/1999/xlink" xlink:href="zookeys-1261-001_article-155406__-g002.jpg" position="float" orientation="portrait" xlink:type="simple" id="oo_1472877.jpg"><uri content-type="original_file" xlink:type="simple">https://binary.pensoft.net/fig/1472877</uri></graphic></fig><fig id="F3" position="float" orientation="portrait"><object-id xmlns:xlink="http://www.w3.org/1999/xlink" content-type="doi" xlink:type="simple">10.3897/zookeys.1261.155406.figures13-16</object-id><object-id xmlns:xlink="http://www.w3.org/1999/xlink" content-type="arpha" xlink:type="simple">FA953A57-11C6-5EE6-989E-BA344AF082EE</object-id><label>Figures 13–16.</label><caption><p>Adult head. <bold>13.</bold> Male head of <italic><tp:taxon-name><tp:taxon-name-part taxon-name-part-type="genus" reg="Yufengus">Yufengus</tp:taxon-name-part> <tp:taxon-name-part taxon-name-part-type="species" reg="atrophaneuroides">atrophaneuroides</tp:taxon-name-part></tp:taxon-name></italic> sp. nov. with only one side of labial palp and small proboscis, paratype, HSU 22B39M; <bold>14.</bold> Labial palp without scales of <italic><tp:taxon-name><tp:taxon-name-part taxon-name-part-type="genus" reg="Yufengus">Y.</tp:taxon-name-part> <tp:taxon-name-part taxon-name-part-type="species" reg="atrophaneuroides">atrophaneuroides</tp:taxon-name-part></tp:taxon-name></italic> sp. nov.; <bold>15.</bold> Male head of <italic><tp:taxon-name><tp:taxon-name-part taxon-name-part-type="genus" reg="Phrixolepia">P.</tp:taxon-name-part> <tp:taxon-name-part taxon-name-part-type="species" reg="inouei">inouei</tp:taxon-name-part></tp:taxon-name></italic> with only one side of labial palp and small proboscis; <bold>16.</bold> Labial palp without scales of <italic><tp:taxon-name><tp:taxon-name-part taxon-name-part-type="genus" reg="Phrixolepia">P.</tp:taxon-name-part> <tp:taxon-name-part taxon-name-part-type="species" reg="inouei">inouei.</tp:taxon-name-part></tp:taxon-name></italic> Scale bar: 1 mm.</p></caption><graphic xmlns:xlink="http://www.w3.org/1999/xlink" xlink:href="zookeys-1261-001_article-155406__-g003.jpg" position="float" orientation="portrait" xlink:type="simple" id="oo_1472878.jpg"><uri content-type="original_file" xlink:type="simple">https://binary.pensoft.net/fig/1472878</uri></graphic></fig><fig id="F4" position="float" orientation="portrait"><object-id xmlns:xlink="http://www.w3.org/1999/xlink" content-type="doi" xlink:type="simple">10.3897/zookeys.1261.155406.figures17-18</object-id><object-id xmlns:xlink="http://www.w3.org/1999/xlink" content-type="arpha" xlink:type="simple">7BB385DE-6292-582F-963F-907F42F966F6</object-id><label>Figures 17, 18.</label><caption><p>Wing venation. <bold>17.</bold><italic><tp:taxon-name><tp:taxon-name-part taxon-name-part-type="genus" reg="Yufengus">Yufengus</tp:taxon-name-part> <tp:taxon-name-part taxon-name-part-type="species" reg="atrophaneuroides">atrophaneuroides</tp:taxon-name-part></tp:taxon-name></italic> sp. nov., paratype, HSU 22B39M; <bold>18.</bold><italic><tp:taxon-name><tp:taxon-name-part taxon-name-part-type="genus" reg="Phrixolepia">Phrixolepia</tp:taxon-name-part> <tp:taxon-name-part taxon-name-part-type="species" reg="inouei">inouei.</tp:taxon-name-part></tp:taxon-name></italic> Scale bar: 5 mm.</p></caption><graphic xmlns:xlink="http://www.w3.org/1999/xlink" xlink:href="zookeys-1261-001_article-155406__-g004.jpg" position="float" orientation="portrait" xlink:type="simple" id="oo_1472879.jpg"><uri content-type="original_file" xlink:type="simple">https://binary.pensoft.net/fig/1472879</uri></graphic></fig><fig id="F5" position="float" orientation="portrait"><object-id xmlns:xlink="http://www.w3.org/1999/xlink" content-type="doi" xlink:type="simple">10.3897/zookeys.1261.155406.figures19-22</object-id><object-id xmlns:xlink="http://www.w3.org/1999/xlink" content-type="arpha" xlink:type="simple">D2D5DE81-E19F-5D98-9DD7-B038799871A9</object-id><label>Figures 19–22.</label><caption><p>Genitalia. <bold>19.</bold><italic><tp:taxon-name><tp:taxon-name-part taxon-name-part-type="genus" reg="Yufengus">Yufengus</tp:taxon-name-part> <tp:taxon-name-part taxon-name-part-type="species" reg="atrophaneuroides">atrophaneuroides</tp:taxon-name-part></tp:taxon-name></italic> sp. nov., male, paratype, HSU 22B39M; <bold>20.</bold><italic><tp:taxon-name><tp:taxon-name-part taxon-name-part-type="genus" reg="Yufengus">Y.</tp:taxon-name-part> <tp:taxon-name-part taxon-name-part-type="species" reg="atrophaneuroides">atrophaneuroides</tp:taxon-name-part></tp:taxon-name></italic> sp. nov., female, paratype, HSU 16C67M; <bold>21.</bold><italic><tp:taxon-name><tp:taxon-name-part taxon-name-part-type="genus" reg="Phrixolepia">Phrixolepia</tp:taxon-name-part> <tp:taxon-name-part taxon-name-part-type="species" reg="inouei">inouei</tp:taxon-name-part></tp:taxon-name></italic>, male; <bold>22.</bold><italic><tp:taxon-name><tp:taxon-name-part taxon-name-part-type="genus" reg="Phrixolepia">P.</tp:taxon-name-part> <tp:taxon-name-part taxon-name-part-type="species" reg="inouei">inouei</tp:taxon-name-part></tp:taxon-name></italic>, female. Scale bar: 1 mm.</p></caption><graphic xmlns:xlink="http://www.w3.org/1999/xlink" xlink:href="zookeys-1261-001_article-155406__-g005.jpg" position="float" orientation="portrait" xlink:type="simple" id="oo_1472880.jpg"><uri content-type="original_file" xlink:type="simple">https://binary.pensoft.net/fig/1472880</uri></graphic></fig></tp:treatment-sec></tp:taxon-treatment>
