# Supplementary material for: ﻿Description and life history of a new genus and species of Limacodidae (Lepidoptera, Zygaenoidea) from Taiwan, the first with a monkey-slug-like caterpillar from outside the New World
Source: Zookeys. 2025 Nov 21;1261:1–15. doi: 10.3897/zookeys.1261.155406 (PMC12663721; doi:10.3897/zookeys.1261.155406)
Supplement: XML Treatment for Yufengus atrophaneuroides [file zookeys.1261.155406-treatment2.xml]

<!DOCTYPE tp:taxon-treatment
  PUBLIC "-//TaxonX//DTD Taxonomic Treatment Publishing DTD v0 20100105//EN" "tax-treatment-NSO.dtd">
<tp:taxon-treatment xmlns:tp="http://www.plazi.org/taxpub"><tp:treatment-meta><kwd-group><label>Taxon classification</label><kwd>
              <named-content content-type="kingdom">Animalia</named-content>
            </kwd><kwd>
              <named-content content-type="order">Lepidoptera</named-content>
            </kwd><kwd>
              <named-content content-type="family">Limacodidae</named-content>
            </kwd></kwd-group><mixed-citation publication-type="journal"><person-group><name><surname>Lin</surname><given-names>Yu-Chi</given-names></name><name><surname>Lin</surname><given-names>Rung-Juen</given-names></name><name><surname>Epstein</surname><given-names>Marc E.</given-names></name></person-group><article-title>﻿Description and life history of a new genus and species of <tp:taxon-name><tp:taxon-name-part taxon-name-part-type="family">Limacodidae</tp:taxon-name-part></tp:taxon-name> (<tp:taxon-name><tp:taxon-name-part taxon-name-part-type="order">Lepidoptera</tp:taxon-name-part></tp:taxon-name>, <tp:taxon-name><tp:taxon-name-part taxon-name-part-type="superfamily">Zygaenoidea</tp:taxon-name-part></tp:taxon-name>) from Taiwan, the first with a monkey-slug-like caterpillar from outside the New World</article-title><source>Zookeys</source><day>21</day><month>11</month><year>2025</year><volume>1261</volume><fpage>1</fpage><lpage>15</lpage><pub-id pub-id-type="doi">10.3897/zookeys.1261.155406</pub-id></mixed-citation></tp:treatment-meta><tp:nomenclature><label>﻿</label><tp:taxon-name><object-id xmlns:xlink="http://www.w3.org/1999/xlink" content-type="arpha" xlink:type="simple">A00AC1D9-AC61-50D1-993B-D9F47D652A8F</object-id>
            <tp:taxon-name-part taxon-name-part-type="genus" reg="Yufengus">Yufengus</tp:taxon-name-part>
            <tp:taxon-name-part taxon-name-part-type="species" reg="atrophaneuroides">atrophaneuroides</tp:taxon-name-part>
            <object-id xmlns:xlink="http://www.w3.org/1999/xlink" content-type="zoobank" xlink:type="simple">https://zoobank.org/D5DB4CBA-9BE3-49B0-BFB8-3749632A3D31</object-id>
          </tp:taxon-name><tp:taxon-authority>Lin, Lin &amp; Epstein</tp:taxon-authority><tp:taxon-status xmlns:xlink="http://www.w3.org/1999/xlink" xlink:type="simple">sp. nov.</tp:taxon-status><xref ref-type="fig" rid="F1">Figs 1–8</xref><xref ref-type="fig" rid="F3">, 13</xref><xref ref-type="fig" rid="F3">, 14</xref><xref ref-type="fig" rid="F4">, 17</xref><xref ref-type="fig" rid="F5">, 19</xref><xref ref-type="fig" rid="F5">, 20</xref><xref ref-type="fig" rid="F6">, 23–34</xref><xref ref-type="fig" rid="F7">, 41–51</xref></tp:nomenclature><tp:treatment-sec sec-type="type material" id="SECID0EDKAE"><title>Type materials.</title><p><bold><italic>Holotype</italic>.</bold> Taiwan • 1 ♂; New Taipei City, Wulai, Xinfu Rd.; 24.8259, 121.5240; alt. 380 m; 28 Feb. 2022; Y.C. Lin, R. J. Lin, C J. Hung &amp; H. Chang leg.; reared from <italic><tp:taxon-name><tp:taxon-name-part taxon-name-part-type="genus" reg="Oreocnide">Oreocnide</tp:taxon-name-part> <tp:taxon-name-part taxon-name-part-type="species" reg="pedunculata">pedunculata</tp:taxon-name-part></tp:taxon-name></italic>, pupated 21 Mar. 2022, emerged 17 Apr. 2022; HSU 22B39M (Figs <xref ref-type="fig" rid="F1">1</xref>, <xref ref-type="fig" rid="F1">2</xref>).</p><p><bold><italic>Paratypes</italic>.</bold> Taiwan • 1 ♂; New Taipei City, Wulai, Xinfu Rd.; 24.8259, 121.5240; alt. 380 m; 28 Feb. 2022; Y.C. Lin, R.J. Lin, C.J. Hung &amp; H. Chang leg.; reared from <italic><tp:taxon-name><tp:taxon-name-part taxon-name-part-type="genus" reg="Oreocnide">Oreocnide</tp:taxon-name-part> <tp:taxon-name-part taxon-name-part-type="species" reg="pedunculata">pedunculata</tp:taxon-name-part></tp:taxon-name></italic>, pupated 25 Mar. 2022, emerged 23 Apr. 2022; HSU 22B39M (Figs <xref ref-type="fig" rid="F1">7</xref>, <xref ref-type="fig" rid="F1">8</xref>, <xref ref-type="fig" rid="F3">13</xref>, <xref ref-type="fig" rid="F3">14</xref>, <xref ref-type="fig" rid="F4">17</xref>, <xref ref-type="fig" rid="F5">19</xref>) • 1 ♂; New Taipei City, Wulai, Xinfu Rd.; <named-content xmlns:xlink="http://www.w3.org/1999/xlink" content-type="dwc:verbatimCoordinates" xlink:type="simple"><named-content content-type="geo-json" specific-use="{&#34;type&#34;:&#34;Point&#34;,&#34;coordinates&#34;:[121.524000,24.825900]}" id="NCID0EOMAE" xlink:type="simple">24.8259, 121.5240</named-content></named-content>; alt. 380 m; 28 Feb. 2022; Y.C. Lin, R.J. Lin, C.J. Hung &amp; H. Chang leg.; reared from <italic><tp:taxon-name><tp:taxon-name-part taxon-name-part-type="genus" reg="Mussaenda">Mussaenda</tp:taxon-name-part> <tp:taxon-name-part taxon-name-part-type="species" reg="parviflora">parviflora</tp:taxon-name-part></tp:taxon-name></italic>, pupated 9 Mar. 2022, emerged 31 Mar. 2016; HSU 22B40M (Figs <xref ref-type="fig" rid="F1">3</xref>, <xref ref-type="fig" rid="F1">4</xref>) • 1 ♀; New Taipei City, Wulai, Xinxian; <named-content xmlns:xlink="http://www.w3.org/1999/xlink" content-type="dwc:verbatimCoordinates" xlink:type="simple"><named-content content-type="geo-json" specific-use="{&#34;type&#34;:&#34;Point&#34;,&#34;coordinates&#34;:[121.527400,24.835500]}" id="NCID0EJNAE" xlink:type="simple">24.8355, 121.5274</named-content></named-content>; alt. 220 m; 31 Mar. 2016; M.X. Luo &amp; H.P. Lu. leg.; reared from <italic><tp:taxon-name><tp:taxon-name-part taxon-name-part-type="genus" reg="Smilax">Smilax</tp:taxon-name-part> <tp:taxon-name-part taxon-name-part-type="species" reg="bracteata">bracteata</tp:taxon-name-part></tp:taxon-name></italic>, emerged 4 May 2016; GenBank: <ext-link xmlns:xlink="http://www.w3.org/1999/xlink" ext-link-type="gen" xlink:href="MK128293" xlink:type="simple">MK128293</ext-link>; HSU 16C67M (Figs <xref ref-type="fig" rid="F1">5</xref>, <xref ref-type="fig" rid="F1">6</xref>, <xref ref-type="fig" rid="F5">20</xref>).</p></tp:treatment-sec><tp:treatment-sec sec-type="diagnosis" id="SECID0EKOAE"><title>Diagnosis.</title><p>See under <italic><tp:taxon-name><tp:taxon-name-part taxon-name-part-type="genus" reg="Yufengus">Yufengus</tp:taxon-name-part></tp:taxon-name></italic> above.</p></tp:treatment-sec><tp:treatment-sec sec-type="description" id="SECID0EXOAE"><title>Description.</title><p><bold>Male</bold> (Figs <xref ref-type="fig" rid="F1">1–8</xref>, <xref ref-type="fig" rid="F3">13</xref>, <xref ref-type="fig" rid="F3">14</xref>, <xref ref-type="fig" rid="F4">17</xref>). Head: frons hairy, brown with yellow scaling; eyes semioval, black; antenna bipectinate from base to apex, medial side of antenna protrusions shorter than the lateral side; labial palpus upcurved with the apex pointing dorsally, covering dark brown scales dorsally and yellow scales ventrally, with the 3<sup>rd</sup> segment longer than 1/3 of 2<sup>nd</sup> segment (Fig. <xref ref-type="fig" rid="F3">14</xref>); proboscis present (Fig. <xref ref-type="fig" rid="F3">13</xref>). Thorax: dark brown, with long, yellow hairs laterally and posteriorly near abdomen; legs brown, banded with yellow on tarsi (Fig. <xref ref-type="fig" rid="F1">7</xref>), midleg with one pair of tibial spurs, hindleg with two pairs of tibial spurs, each pair of unequal length (Fig. <xref ref-type="fig" rid="F1">8</xref>). Forewing: 8.16–8.79 mm long (<italic>x</italic>̄: 8.44 ± 0.32 mm, <italic>n</italic> = 3). Upperside ground color dark brown, a reddish-brown spot surrounded by black at apex, three black patches on discal cell, discal area, and postdiscal area. Four white spots from inner margin to discal cell (latter two sometimes invisible) (Figs <xref ref-type="fig" rid="F1">1</xref>, <xref ref-type="fig" rid="F1">3</xref>), fringe with dark-brown scales. Underside ground color dark brown, broadly pale grey along inner margin, a reddish-brown spot surrounded by black at apex. Forewing venation: Rs2 and Rs3 on common branch originating from Rs1 near discal cell; Rs4 originating from discal cell; MS bisecting discal cell; 1A+2A with basal fork. Hindwing: upperside dark brown; fringe with contrasting pale-yellow scales, becoming mostly black near tornus. Underside similar to upperside. Hindwing venation: MS present in discal cell; a very short cross vein between R and RS at the proximal third of the wing, inside the discal cell; RS and M1 meet at outer end of discal cell; CuP, 1A+2A, and 3A present as typical in <tp:taxon-name><tp:taxon-name-part taxon-name-part-type="family">Limacodidae</tp:taxon-name-part></tp:taxon-name>. Abdomen: dark-brown dorsum, yellow in posterior half of ventrum.</p><fig id="F1" position="float" orientation="portrait"><object-id xmlns:xlink="http://www.w3.org/1999/xlink" content-type="doi" xlink:type="simple">10.3897/zookeys.1261.155406.figures1-8</object-id><object-id xmlns:xlink="http://www.w3.org/1999/xlink" content-type="arpha" xlink:type="simple">E0D4C7CB-B442-5530-8840-8D78B2A6D191</object-id><label>Figures 1–8.</label><caption><p>Adults of <italic><tp:taxon-name><tp:taxon-name-part taxon-name-part-type="genus" reg="Yufengus">Yufengus</tp:taxon-name-part> <tp:taxon-name-part taxon-name-part-type="species" reg="atrophaneuroides">atrophaneuroides</tp:taxon-name-part></tp:taxon-name></italic> sp. nov. <bold>1, 2.</bold> Male, holotype, HSU 22B39M, upperside and underside; <bold>3, 4.</bold> Male, paratype, HSU 22B40M, upperside and underside; <bold>5, 6.</bold> Female, paratype, HSU 16C67M, upperside and underside; <bold>7, 8.</bold> Male legs, paratype, HSU 22B39M, with scales and without scales (left to right: foreleg to hind leg). Scale bars: 10 mm (1–6), 1 mm (7, 8).</p></caption><graphic xmlns:xlink="http://www.w3.org/1999/xlink" xlink:href="zookeys-1261-001_article-155406__-g001.jpg" position="float" orientation="portrait" xlink:type="simple" id="oo_1472876.jpg"><uri content-type="original_file" xlink:type="simple">https://binary.pensoft.net/fig/1472876</uri></graphic></fig><fig id="F2" position="float" orientation="portrait"><object-id xmlns:xlink="http://www.w3.org/1999/xlink" content-type="doi" xlink:type="simple">10.3897/zookeys.1261.155406.figures9-12</object-id><object-id xmlns:xlink="http://www.w3.org/1999/xlink" content-type="arpha" xlink:type="simple">10B04FFB-6E7E-59F3-94BB-3065C7D75798</object-id><label>Figures 9–12.</label><caption><p>Adults of <italic><tp:taxon-name><tp:taxon-name-part taxon-name-part-type="genus" reg="Phrixolepia">Phrixolepia</tp:taxon-name-part> <tp:taxon-name-part taxon-name-part-type="species" reg="inouei">inouei</tp:taxon-name-part></tp:taxon-name></italic>; <bold>9, 10.</bold> Male, upperside and underside; <bold>11, 12.</bold> Female, upperside and underside. Scale bar: 10 mm.</p></caption><graphic xmlns:xlink="http://www.w3.org/1999/xlink" xlink:href="zookeys-1261-001_article-155406__-g002.jpg" position="float" orientation="portrait" xlink:type="simple" id="oo_1472877.jpg"><uri content-type="original_file" xlink:type="simple">https://binary.pensoft.net/fig/1472877</uri></graphic></fig><p><bold>Female</bold> (Figs <xref ref-type="fig" rid="F1">5</xref>, <xref ref-type="fig" rid="F1">6</xref>, <xref ref-type="fig" rid="F7">50</xref>, <xref ref-type="fig" rid="F7">51</xref>). Similar to male, but larger (forewing 11.14 mm long, from base to apex); antenna filiform; ground color of wing brown, hindwing with a small dark-brown spot at apex, fringe of hindwing brown with dark scales throughout; the 5<sup>th</sup> tarsomere with a triangular, recessed pad bearing sensilla and spinules (Fig. <xref ref-type="fig" rid="F7">51</xref>); abdomen brown ventrally.</p><p><bold><italic>Male genitalia</italic></bold> (Fig. <xref ref-type="fig" rid="F5">19</xref>). Uncus narrow throughout and curved slightly downward at apex. Gnathos absent. Tegumen and vinculum wider than the uncus. Juxta roughly triangular, slightly sclerotized, and setose. Valva elongate, round at apex and with short hairs on inner surface and slightly narrow at base; medial portion with sclerotized process with distal sawteeth. Saccus short. Phallus straight, tubular.</p><p><bold><italic>Female genitalia</italic></bold> (Fig. <xref ref-type="fig" rid="F5">20</xref>). Papillae anales flat, drop-shaped; anterior apophyses short, digitate, posterior apophyses about two times as long as anterior apophyses. Ductus burse membranous and straight. Corpus bursae ovate, about two-thirds length of ductus burse; signum with spines: two large and a few small ones.</p><fig id="F3" position="float" orientation="portrait"><object-id xmlns:xlink="http://www.w3.org/1999/xlink" content-type="doi" xlink:type="simple">10.3897/zookeys.1261.155406.figures13-16</object-id><object-id xmlns:xlink="http://www.w3.org/1999/xlink" content-type="arpha" xlink:type="simple">FA953A57-11C6-5EE6-989E-BA344AF082EE</object-id><label>Figures 13–16.</label><caption><p>Adult head. <bold>13.</bold> Male head of <italic><tp:taxon-name><tp:taxon-name-part taxon-name-part-type="genus" reg="Yufengus">Yufengus</tp:taxon-name-part> <tp:taxon-name-part taxon-name-part-type="species" reg="atrophaneuroides">atrophaneuroides</tp:taxon-name-part></tp:taxon-name></italic> sp. nov. with only one side of labial palp and small proboscis, paratype, HSU 22B39M; <bold>14.</bold> Labial palp without scales of <italic><tp:taxon-name><tp:taxon-name-part taxon-name-part-type="genus" reg="Yufengus">Y.</tp:taxon-name-part> <tp:taxon-name-part taxon-name-part-type="species" reg="atrophaneuroides">atrophaneuroides</tp:taxon-name-part></tp:taxon-name></italic> sp. nov.; <bold>15.</bold> Male head of <italic><tp:taxon-name><tp:taxon-name-part taxon-name-part-type="genus" reg="Phrixolepia">P.</tp:taxon-name-part> <tp:taxon-name-part taxon-name-part-type="species" reg="inouei">inouei</tp:taxon-name-part></tp:taxon-name></italic> with only one side of labial palp and small proboscis; <bold>16.</bold> Labial palp without scales of <italic><tp:taxon-name><tp:taxon-name-part taxon-name-part-type="genus" reg="Phrixolepia">P.</tp:taxon-name-part> <tp:taxon-name-part taxon-name-part-type="species" reg="inouei">inouei.</tp:taxon-name-part></tp:taxon-name></italic> Scale bar: 1 mm.</p></caption><graphic xmlns:xlink="http://www.w3.org/1999/xlink" xlink:href="zookeys-1261-001_article-155406__-g003.jpg" position="float" orientation="portrait" xlink:type="simple" id="oo_1472878.jpg"><uri content-type="original_file" xlink:type="simple">https://binary.pensoft.net/fig/1472878</uri></graphic></fig><p><bold><italic>Immature stages</italic></bold> (Figs <xref ref-type="fig" rid="F6">23–34</xref>, <xref ref-type="fig" rid="F7">41–49</xref>). Egg (Fig. <xref ref-type="fig" rid="F6">23</xref>): flat oval, 1.92–2.00 mm in long axis (1.97 ± 0.05 mm, <italic>n</italic> = 3) and 1.22–1.30 mm in short axis (1.26 ± 0.04 mm, <italic>n</italic> = 3). First instar larva (Fig. <xref ref-type="fig" rid="F6">24</xref>): yellow ground-colored body with broken orange stripes on mid-dorsum and dorsolateral lines. Prothorax (T1) without tubercles and T2 and T3 each have three tubercles on each side, one D tubercle on A1, two tubercles—D and SD—on A2–A9; each tubercle has three setae. Two L setae on each segment. Early to mid-instar larvae (Figs <xref ref-type="fig" rid="F6">25–28</xref>): ground color of body yellow to white; some individuals with black patches on the range of T3–A1 and A3–A5 (Fig. <xref ref-type="fig" rid="F6">26</xref>); some individuals in the stage before the final instar (Fig. <xref ref-type="fig" rid="F6">28</xref>) with the slightly visible color of the final instar. Final instar larva (Figs <xref ref-type="fig" rid="F6">29–32</xref>): 12.10–12.48 mm in length (12.3 ± 0.19 mm without spine length, <italic>n</italic> = 3), 4.93–6.69 mm in width of A3 (5.93 ± 0.9 mm without spine length, <italic>n</italic> = 3). Head dark brown; labrum with multiple spinules anteriorly and laterally (Fig. <xref ref-type="fig" rid="F7">42</xref>); stemmata with gaps of approximately the width of a stemma between stemma 1 and stemma 2, and between stemma 5 and stemma 6 (Fig. <xref ref-type="fig" rid="F7">43</xref>); has only one seta (encircled by stemmata); spinneret brush-like with apex tapered (Fig. <xref ref-type="fig" rid="F7">44</xref>). Body slug-like, ground color black. Prothorax (T1) white with no tubercles; mesothorax (T2) with two single black D tubercles, one single black SD tubercle, and two short white L tubercles; metathorax (T3) with a branched D tubercle (two black branched parts on a quadripartite base, Fig. <xref ref-type="fig" rid="F6">32</xref>), and two single black SD tubercles, and two short white L tubercles. First abdominal segment (A1) with only a branched D tubercle. Abdominal segments with same D tubercles as A2–A8 as A1 but have one single black SD tubercle on each segment, two short white outgrowths for L of A2–A8. The longest D tubercle is on A4 and there are red patches on the tubercle apices of A5–A8, especially distinct on A6 and A7; one long tubercle for D and one white tubercle for L of A9. All tubercles bear numerous plumose setae (Fig. <xref ref-type="fig" rid="F7">46</xref>) and a single long bristle with tactile function, and those for D and SD can be easily detached when touched. The pretarsal claw of the thoracic leg (Fig. <xref ref-type="fig" rid="F7">45</xref>) is wide proximally, hook-like distally, with hair-like setae. Cocoon (Figs <xref ref-type="fig" rid="F6">33</xref>, <xref ref-type="fig" rid="F6">34</xref>): spheroid, 8.36–6.80 mm in long axis (7.57 ± 0.78 mm, <italic>n</italic> = 3) and 6.96–5.63 mm in short axis (6.19 ± 0.69 mm, <italic>n</italic> = 3), brown, with silk blending setae of final instar and forming a thin outer membrane. Pupa (Figs <xref ref-type="fig" rid="F7">47–49</xref>): thin cuticle, pupal eyepiece with a fracture line, maxilla without maxillary extension, pupal frons rough and shagreened, dorsum of abdominal segments with patch of spicules along anterior margin.</p><fig id="F4" position="float" orientation="portrait"><object-id xmlns:xlink="http://www.w3.org/1999/xlink" content-type="doi" xlink:type="simple">10.3897/zookeys.1261.155406.figures17-18</object-id><object-id xmlns:xlink="http://www.w3.org/1999/xlink" content-type="arpha" xlink:type="simple">7BB385DE-6292-582F-963F-907F42F966F6</object-id><label>Figures 17, 18.</label><caption><p>Wing venation. <bold>17.</bold><italic><tp:taxon-name><tp:taxon-name-part taxon-name-part-type="genus" reg="Yufengus">Yufengus</tp:taxon-name-part> <tp:taxon-name-part taxon-name-part-type="species" reg="atrophaneuroides">atrophaneuroides</tp:taxon-name-part></tp:taxon-name></italic> sp. nov., paratype, HSU 22B39M; <bold>18.</bold><italic><tp:taxon-name><tp:taxon-name-part taxon-name-part-type="genus" reg="Phrixolepia">Phrixolepia</tp:taxon-name-part> <tp:taxon-name-part taxon-name-part-type="species" reg="inouei">inouei.</tp:taxon-name-part></tp:taxon-name></italic> Scale bar: 5 mm.</p></caption><graphic xmlns:xlink="http://www.w3.org/1999/xlink" xlink:href="zookeys-1261-001_article-155406__-g004.jpg" position="float" orientation="portrait" xlink:type="simple" id="oo_1472879.jpg"><uri content-type="original_file" xlink:type="simple">https://binary.pensoft.net/fig/1472879</uri></graphic></fig></tp:treatment-sec><tp:treatment-sec sec-type="etymology" id="SECID0E6ZAE"><title>Etymology.</title><p>The specific name <italic>atrophaneuroides</italic> is derived from the swallowtail genus <italic><tp:taxon-name><tp:taxon-name-part taxon-name-part-type="genus" reg="Atrophaneura">Atrophaneura</tp:taxon-name-part></tp:taxon-name></italic> Reakirt (<tp:taxon-name><tp:taxon-name-part taxon-name-part-type="family">Papillionidae</tp:taxon-name-part></tp:taxon-name>) and the Latin suffix -<italic>oides</italic>, which means “-like”, because the black and red outgrowths of the final instar is reminiscent of <italic><tp:taxon-name><tp:taxon-name-part taxon-name-part-type="genus" reg="Atrophaneura">Atrophaneura</tp:taxon-name-part></tp:taxon-name></italic> larvae. The species epithet is a compound descriptive name comprising an adjective combination with the ending of the second name in masculine form to agree in gender with the generic name.</p><fig id="F5" position="float" orientation="portrait"><object-id xmlns:xlink="http://www.w3.org/1999/xlink" content-type="doi" xlink:type="simple">10.3897/zookeys.1261.155406.figures19-22</object-id><object-id xmlns:xlink="http://www.w3.org/1999/xlink" content-type="arpha" xlink:type="simple">D2D5DE81-E19F-5D98-9DD7-B038799871A9</object-id><label>Figures 19–22.</label><caption><p>Genitalia. <bold>19.</bold><italic><tp:taxon-name><tp:taxon-name-part taxon-name-part-type="genus" reg="Yufengus">Yufengus</tp:taxon-name-part> <tp:taxon-name-part taxon-name-part-type="species" reg="atrophaneuroides">atrophaneuroides</tp:taxon-name-part></tp:taxon-name></italic> sp. nov., male, paratype, HSU 22B39M; <bold>20.</bold><italic><tp:taxon-name><tp:taxon-name-part taxon-name-part-type="genus" reg="Yufengus">Y.</tp:taxon-name-part> <tp:taxon-name-part taxon-name-part-type="species" reg="atrophaneuroides">atrophaneuroides</tp:taxon-name-part></tp:taxon-name></italic> sp. nov., female, paratype, HSU 16C67M; <bold>21.</bold><italic><tp:taxon-name><tp:taxon-name-part taxon-name-part-type="genus" reg="Phrixolepia">Phrixolepia</tp:taxon-name-part> <tp:taxon-name-part taxon-name-part-type="species" reg="inouei">inouei</tp:taxon-name-part></tp:taxon-name></italic>, male; <bold>22.</bold><italic><tp:taxon-name><tp:taxon-name-part taxon-name-part-type="genus" reg="Phrixolepia">P.</tp:taxon-name-part> <tp:taxon-name-part taxon-name-part-type="species" reg="inouei">inouei</tp:taxon-name-part></tp:taxon-name></italic>, female. Scale bar: 1 mm.</p></caption><graphic xmlns:xlink="http://www.w3.org/1999/xlink" xlink:href="zookeys-1261-001_article-155406__-g005.jpg" position="float" orientation="portrait" xlink:type="simple" id="oo_1472880.jpg"><uri content-type="original_file" xlink:type="simple">https://binary.pensoft.net/fig/1472880</uri></graphic></fig></tp:treatment-sec><tp:treatment-sec sec-type="distribution" id="SECID0ED4AE"><title>Distribution.</title><p><italic><tp:taxon-name><tp:taxon-name-part taxon-name-part-type="genus" reg="Yufengus">Yufengus</tp:taxon-name-part> <tp:taxon-name-part taxon-name-part-type="species" reg="atrophaneuroides">atrophaneuroides</tp:taxon-name-part></tp:taxon-name></italic> is usually found from montane areas at low altitude in Taiwan.</p></tp:treatment-sec><tp:treatment-sec sec-type="biology" id="SECID0EU4AE"><title>Biology.</title><p><italic><tp:taxon-name><tp:taxon-name-part taxon-name-part-type="genus" reg="Yufengus">Yufengus</tp:taxon-name-part> <tp:taxon-name-part taxon-name-part-type="species" reg="atrophaneuroides">atrophaneuroides</tp:taxon-name-part></tp:taxon-name></italic> is polyphagous. Its larvae have been found on <italic><tp:taxon-name><tp:taxon-name-part taxon-name-part-type="genus" reg="Oreocnide">Oreocnide</tp:taxon-name-part> <tp:taxon-name-part taxon-name-part-type="species" reg="pedunculata">pedunculata</tp:taxon-name-part></tp:taxon-name></italic> (Shirai) Masam (<tp:taxon-name><tp:taxon-name-part taxon-name-part-type="family">Urticaceae</tp:taxon-name-part></tp:taxon-name>) (HSU 22B39M), <italic><tp:taxon-name><tp:taxon-name-part taxon-name-part-type="genus" reg="Mussaenda">Mussaenda</tp:taxon-name-part> <tp:taxon-name-part taxon-name-part-type="species" reg="parviflora">parviflora</tp:taxon-name-part></tp:taxon-name></italic> Miq. (<tp:taxon-name><tp:taxon-name-part taxon-name-part-type="family">Rubiaceae</tp:taxon-name-part></tp:taxon-name>) (HSU 22B40M), <tp:taxon-name><tp:taxon-name-part taxon-name-part-type="genus" reg="Smilax">Smilax</tp:taxon-name-part> <tp:taxon-name-part taxon-name-part-type="species" reg="bracteata">bracteata</tp:taxon-name-part> <tp:taxon-name-part taxon-name-part-type="authority">C. Presl</tp:taxon-name-part> <tp:taxon-name-part taxon-name-part-type="infraspecific-rank">var.</tp:taxon-name-part> <tp:taxon-name-part taxon-name-part-type="variety" reg="verruculosa">verruculosa</tp:taxon-name-part></tp:taxon-name> (Merr.) T. Koyama (<tp:taxon-name><tp:taxon-name-part taxon-name-part-type="family">Smilacaceae</tp:taxon-name-part></tp:taxon-name>) (HSU 16C67M, 22B42M), and <tp:taxon-name><tp:taxon-name-part taxon-name-part-type="genus" reg="Maesa">Maesa</tp:taxon-name-part> <tp:taxon-name-part taxon-name-part-type="species" reg="perlaria">perlaria</tp:taxon-name-part> <tp:taxon-name-part taxon-name-part-type="basionym-authority">(Lour.)</tp:taxon-name-part> <tp:taxon-name-part taxon-name-part-type="authority">Merr.</tp:taxon-name-part> <tp:taxon-name-part taxon-name-part-type="infraspecific-rank">var.</tp:taxon-name-part> <tp:taxon-name-part taxon-name-part-type="variety" reg="formosana">formosana</tp:taxon-name-part></tp:taxon-name> (Mez) Yuen P. Yang (<tp:taxon-name><tp:taxon-name-part taxon-name-part-type="family">Myrsinaceae</tp:taxon-name-part></tp:taxon-name>) (HSU 22B41M). According to Taiwan Moth Information Center (<ext-link xmlns:xlink="http://www.w3.org/1999/xlink" xlink:href="https://twmoth.tbri.gov.tw" ext-link-type="uri" xlink:type="simple">https://twmoth.tbri.gov.tw</ext-link>), established and maintained by Taiwan Biodiversity Research Institute, <italic><tp:taxon-name><tp:taxon-name-part taxon-name-part-type="genus" reg="Yufengus">Yufengus</tp:taxon-name-part></tp:taxon-name></italic> larvae have been found from January to June. Based on rearing data, larvae reared in captivity developed directly, with the pupal stage around a month. The cocoons (Fig. <xref ref-type="fig" rid="F6">33</xref>), similar to <italic><tp:taxon-name><tp:taxon-name-part taxon-name-part-type="genus" reg="Phrixolepia">Phrixolepia</tp:taxon-name-part></tp:taxon-name></italic> (Fig. <xref ref-type="fig" rid="F6">40</xref>), do not encorporate the tubercles from the prepupa as in <italic><tp:taxon-name><tp:taxon-name-part taxon-name-part-type="genus" reg="Phobetron">Phobetron</tp:taxon-name-part></tp:taxon-name></italic> (see figure in Epstein et al. in press). These observations suggest there are multiple generations of <italic><tp:taxon-name><tp:taxon-name-part taxon-name-part-type="genus" reg="Yufengus">Y.</tp:taxon-name-part> <tp:taxon-name-part taxon-name-part-type="species" reg="atrophaneuroides">atrophaneuroides</tp:taxon-name-part></tp:taxon-name></italic> annually. Eggs are laid singly (Fig. <xref ref-type="fig" rid="F6">23</xref>), similar to <italic><tp:taxon-name><tp:taxon-name-part taxon-name-part-type="genus" reg="Phrixolepia">Phrixolepia</tp:taxon-name-part></tp:taxon-name></italic> (Fig. <xref ref-type="fig" rid="F6">35</xref>) and other gelatines (Epstein et al. in press).</p></tp:treatment-sec><tp:treatment-sec sec-type="remarks" id="SECID0EXCAG"><title>Remarks.</title><p>The final instar larvae of <italic><tp:taxon-name><tp:taxon-name-part taxon-name-part-type="genus" reg="Yufengus">Y.</tp:taxon-name-part> <tp:taxon-name-part taxon-name-part-type="species" reg="atrophaneuroides">atrophaneuroides</tp:taxon-name-part></tp:taxon-name></italic> shows marked variation in tubercle apices from different locations. For example, there is no white patch on larvae collected from New Taipei City (Fig. <xref ref-type="fig" rid="F6">29</xref>); however, there are little white patches on larvae from Hualien County, eastern Taiwan (Figs <xref ref-type="fig" rid="F6">30</xref>, <xref ref-type="fig" rid="F6">31</xref>). According to the “Taiwan Moth Information Center”, these white patches are bigger on the larvae from Hsinchu County (collecting number: 497121; <ext-link xmlns:xlink="http://www.w3.org/1999/xlink" xlink:href="https://twmoth.tbri.gov.tw/peo/FBMothInfo/497121" ext-link-type="uri" xlink:type="simple">https://twmoth.tbri.gov.tw/peo/FBMothInfo/497121</ext-link>) than that from Hualien County; furthermore, the largest white patches occur on the larvae from Pingtung County (collecting numbers: 240751 and 339953; <ext-link xmlns:xlink="http://www.w3.org/1999/xlink" xlink:href="https://twmoth.tbri.gov.tw/peo/FBMothInfo/240751" ext-link-type="uri" xlink:type="simple">https://twmoth.tbri.gov.tw/peo/FBMothInfo/240751</ext-link> and <ext-link xmlns:xlink="http://www.w3.org/1999/xlink" xlink:href="https://twmoth.tbri.gov.tw/peo/FBMothInfo/339953" ext-link-type="uri" xlink:type="simple">https://twmoth.tbri.gov.tw/peo/FBMothInfo/339953</ext-link>, respectively). Whether this represents discrete or continuous variation requires additional investigation. Another from Xinxian, Wulai, Taiwan on 15 Dec. 2021 by David Tai may be an earlier instar of <italic><tp:taxon-name><tp:taxon-name-part taxon-name-part-type="genus" reg="Yufengus">Y.</tp:taxon-name-part> <tp:taxon-name-part taxon-name-part-type="species" reg="atrophaneuroides">atrophaneuroides</tp:taxon-name-part></tp:taxon-name></italic> (<ext-link xmlns:xlink="http://www.w3.org/1999/xlink" xlink:href="https://twmoth.tbri.gov.tw/peo/FBMothInfo/466895" ext-link-type="uri" xlink:type="simple">https://twmoth.tbri.gov.tw/peo/FBMothInfo/466895</ext-link>).</p><p>The early instars of <italic><tp:taxon-name><tp:taxon-name-part taxon-name-part-type="genus" reg="Yufengus">Y.</tp:taxon-name-part> <tp:taxon-name-part taxon-name-part-type="species" reg="atrophaneuroides">atrophaneuroides</tp:taxon-name-part></tp:taxon-name></italic> closely resemble some mealybugs such as <italic><tp:taxon-name><tp:taxon-name-part taxon-name-part-type="genus" reg="Phenacoccus">Phenacoccus</tp:taxon-name-part> <tp:taxon-name-part taxon-name-part-type="species" reg="madeirensis">madeirensis</tp:taxon-name-part></tp:taxon-name></italic> Green, 1923. Many mealybugs are covered with white, powdery or mealy wax secretion on the body, which are believed to protect them from predators (<xref ref-type="bibr" rid="B15">Gullan and Kosztarab 1997</xref>). According to a mealybug study in Taiwan (<xref ref-type="bibr" rid="B29">Tsai 2011</xref>), <italic><tp:taxon-name><tp:taxon-name-part taxon-name-part-type="genus" reg="Phenacoccus">P.</tp:taxon-name-part> <tp:taxon-name-part taxon-name-part-type="species" reg="madeirensis">madeirensis</tp:taxon-name-part></tp:taxon-name></italic> is widely distributed and polyphagous, and it co-occurs with <italic><tp:taxon-name><tp:taxon-name-part taxon-name-part-type="genus" reg="Yufengus">Y.</tp:taxon-name-part> <tp:taxon-name-part taxon-name-part-type="species" reg="atrophaneuroides">atrophaneuroides</tp:taxon-name-part></tp:taxon-name></italic> in New Taipei city. In the field, mealybugs have also been found in the same area where <italic><tp:taxon-name><tp:taxon-name-part taxon-name-part-type="genus" reg="Yufengus">Y.</tp:taxon-name-part> <tp:taxon-name-part taxon-name-part-type="species" reg="atrophaneuroides">atrophaneuroides</tp:taxon-name-part></tp:taxon-name></italic> occurs. Hence, the possibility of mimicry cannot be excluded.</p><p>There may be additional species in <italic><tp:taxon-name><tp:taxon-name-part taxon-name-part-type="genus" reg="Yufengus">Yufengus</tp:taxon-name-part></tp:taxon-name></italic>, as suggested by larval photographs available online from outside Taiwan. For example, one is observed in Gunung Mulu National Park, Sarawak, Malaysia, at 131 m on 29 Sept. 2012 by Bernard Dupont (<ext-link xmlns:xlink="http://www.w3.org/1999/xlink" xlink:href="https://www.inaturalist.org/observations/85512375" ext-link-type="uri" xlink:type="simple">https://www.inaturalist.org/observations/85512375</ext-link>).</p></tp:treatment-sec><tp:treatment-sec><!--Section generated to contain objects referenced in tp:taxon-treatment.--><fig id="F6" position="float" orientation="portrait"><object-id xmlns:xlink="http://www.w3.org/1999/xlink" content-type="doi" xlink:type="simple">10.3897/zookeys.1261.155406.figures23-40</object-id><object-id xmlns:xlink="http://www.w3.org/1999/xlink" content-type="arpha" xlink:type="simple">8991B727-2D71-5B12-AD8F-614F2BC6F8CA</object-id><label>Figures 23–40.</label><caption><p>Immature stages of <italic><tp:taxon-name><tp:taxon-name-part taxon-name-part-type="genus" reg="Yufengus">Yufengus</tp:taxon-name-part></tp:taxon-name></italic> and <italic><tp:taxon-name><tp:taxon-name-part taxon-name-part-type="genus" reg="Phrixolepia">Phrixolepia.</tp:taxon-name-part></tp:taxon-name></italic><bold>23, 34.</bold><italic><tp:taxon-name><tp:taxon-name-part taxon-name-part-type="genus" reg="Yufengus">Yufengus</tp:taxon-name-part> <tp:taxon-name-part taxon-name-part-type="species" reg="atrophaneuroides">atrophaneuroides</tp:taxon-name-part></tp:taxon-name></italic> sp. nov.; <bold>23.</bold> Egg with late stage embryo; <bold>24.</bold> First instar; <bold>25.</bold> Second instar; <bold>26–28.</bold> Early instars; <bold>29.</bold> Final instar collected from New Taipei City, dorsal view; <bold>30, 31.</bold> Final instar collected from Hualien County, dorsal and lateral views; <bold>32.</bold> A quadripod tubercle of the final instar; <bold>33, 34.</bold> Cocoons with silk blending setae of final instar and forming a thin outer membrane; <bold>35–40.</bold><italic><tp:taxon-name><tp:taxon-name-part taxon-name-part-type="genus" reg="Phrixolepia">Phrixolepia</tp:taxon-name-part> <tp:taxon-name-part taxon-name-part-type="species" reg="inouei">inouei</tp:taxon-name-part></tp:taxon-name></italic>; <bold>35.</bold> Egg; <bold>36.</bold> First instar; <bold>37.</bold> Second instar; <bold>38, 39.</bold> Final instar, dorsal and lateral views; <bold>40.</bold> Cocoon. Scale bars: 1 mm (<bold>23–25, 32, 35–37</bold>); 5 mm (<bold>26–31, 33, 34, 38–40</bold>).</p></caption><graphic xmlns:xlink="http://www.w3.org/1999/xlink" xlink:href="zookeys-1261-001_article-155406__-g006.jpg" position="float" orientation="portrait" xlink:type="simple" id="oo_1472881.jpg"><uri content-type="original_file" xlink:type="simple">https://binary.pensoft.net/fig/1472881</uri></graphic></fig><fig id="F7" position="float" orientation="portrait"><object-id xmlns:xlink="http://www.w3.org/1999/xlink" content-type="doi" xlink:type="simple">10.3897/zookeys.1261.155406.figures41-58</object-id><object-id xmlns:xlink="http://www.w3.org/1999/xlink" content-type="arpha" xlink:type="simple">6C3C0843-18B7-59A2-9357-A70C953D2795</object-id><label>Figures 41–58.</label><caption><p>The final instar larva, pupa, and female 5<sup>th</sup> tarsomere by scanning electron microscope. <bold>41–51.</bold><italic><tp:taxon-name><tp:taxon-name-part taxon-name-part-type="genus" reg="Yufengus">Yufengus</tp:taxon-name-part> <tp:taxon-name-part taxon-name-part-type="species" reg="atrophaneuroides">atrophaneuroides</tp:taxon-name-part></tp:taxon-name></italic> sp. nov.; <bold>41.</bold> Larval head (Lbr: labrum, An: antenna, Mx:maxillary palps; <bold>42.</bold> Larval labrum with multiple spinules anteriorly and laterally; <bold>43.</bold> 6 stemmata (St1–6) and stemma seta (SS); <bold>44.</bold> Spinneret; <bold>45.</bold> Pretarsal claw of the thoracic leg without axial seta; <bold>46.</bold> Plumose setae of larval tubercles; <bold>47–49.</bold> Eclosed pupa (arrow points to the location of absent maxillary extension), ventral, dorsal, and lateral views; <bold>50.</bold> Female 5<sup>th</sup> tarsomere with sensilla trichodea; <bold>52–58.</bold><italic><tp:taxon-name><tp:taxon-name-part taxon-name-part-type="genus" reg="Phrixolepia">Phrixolepia</tp:taxon-name-part> <tp:taxon-name-part taxon-name-part-type="species" reg="inouei">inouei</tp:taxon-name-part></tp:taxon-name></italic>; <bold>51.</bold> Sensilla and spinules of female 5<sup>th</sup> tarsomere; <bold>52.</bold> Larval head; <bold>53.</bold> Spinneret; <bold>54.</bold> 6 stemmata and stemma seta (arrow points to the remaining seta pit); <bold>55.</bold> Pretarsal claw of the thoracic leg with axial seta; <bold>56.</bold> A quadripod tubercle of the final instar; <bold>57.</bold> Female 5<sup>th</sup> tarsomere with sensilla trichodea; <bold>58.</bold> Sensilla of female 5<sup>th</sup> tarsomere. Scale bars: 500 μm (<bold>41, 52</bold>); 100 μm (<bold>42–44, 50, 53, 54, 57</bold>); 50 μm (<bold>45–46, 51, 55</bold>); 1 mm (<bold>47–49, 56</bold>); 10 μm (<bold>58</bold>).</p></caption><graphic xmlns:xlink="http://www.w3.org/1999/xlink" xlink:href="zookeys-1261-001_article-155406__-g007.jpg" position="float" orientation="portrait" xlink:type="simple" id="oo_1472882.jpg"><uri content-type="original_file" xlink:type="simple">https://binary.pensoft.net/fig/1472882</uri></graphic></fig></tp:treatment-sec><ref-list><ref id="B15"><mixed-citation xmlns:xlink="http://www.w3.org/1999/xlink" xlink:type="simple"><person-group><name name-style="western"><surname>Gullan</surname><given-names>PJ</given-names></name><name name-style="western"><surname>Kosztarab</surname><given-names>M</given-names></name></person-group> (<year>1997</year>) <article-title>Adaptations in scale insects.</article-title><source>Annual Review of Entomology</source><volume>42</volume>(<issue>1</issue>): <fpage>23</fpage>–<lpage>50</lpage>. <ext-link xlink:href="10.1146/annurev.ento.42.1.23" ext-link-type="doi" xlink:type="simple">https://doi.org/10.1146/annurev.ento.42.1.23</ext-link></mixed-citation></ref><ref id="B29"><mixed-citation xmlns:xlink="http://www.w3.org/1999/xlink" xlink:type="simple"><person-group><name name-style="western"><surname>Tsai</surname><given-names>MY</given-names></name></person-group> (<year>2011</year>) Mealybugs (<tp:taxon-name><tp:taxon-name-part taxon-name-part-type="order">Hemiptera</tp:taxon-name-part></tp:taxon-name>: <tp:taxon-name><tp:taxon-name-part taxon-name-part-type="family">Pseudococcidae</tp:taxon-name-part></tp:taxon-name>) of Taiwan. Ph.D. thesis, National Taiwan University, Taipei.</mixed-citation></ref></ref-list></tp:taxon-treatment>
